# Supplementary material for: Structured RNA Contaminants in Bacterial Ribo-Seq
Source: mSphere. 2020 Oct 21;5(5):e00855-20. doi: 10.1128/mSphere.00855-20 (PMC7580957; doi:10.1128/mSphere.00855-20)
Supplement: TABLE S1 [file mSphere.00855-20-st001.xlsx]

## Sheet: Sheet1
#RPKM values for ncRNAs in E. coli MG1655
ncRNA	MetaRibo-Seq in clinical E. coli	Ribo-Seq in-house MG1655	Ribo-Seq Li et al 2014	RNA-Seq Li et al 2014	possible ORF (0=no, 1=yes)	possible small ORF	ORFs with positive start site or coding potential	small ORFs with positive start site or coding potential
b0455	107173	1010000	5230000	2610000	1	0	1	0
b1574	1107.89	2719.38	260.262	2160.01	1	0	0	0
b1954	10.4466	337.922	1101.57	4875.93	1	1	0	0
b2911	5370000	4500000	136898	1400000	1	1	0	0
b3123	13565.4	11618.7	879650	676727	1	0	0	0
b3864	608.294	1227.29	43232.4	375459	1	0	0	0
b4408	4743.78	13917.2	8679.18	37414.8	1	0	0	0
b4413	1374.64	5952.71	16541.1	7245.37	1	1	1	1
b4414	242.07	294.026	29473.2	118575	1	1	1	1
b4417	750.11	3116.95	694.032	2688.02	1	0	1	0
b4418	2.00537	21.0956	725.016	12792.1	1	0	0	0
b4420	285.856	646.164	1845.5	4765.12	1	0	1	0
b4422	3.4554	330.779	1873.89	1641.61	1	0	1	0
b4424	1.67613	268.008	1009.97	2123.47	1	0	1	0
b4425	0	5.55931	2149.46	2092.25	1	1	0	0
b4426	3692.91	7673.82	1567.05	7468.34	1	1	0	0
b4427	1.03982	76.5692	0	173.334	1	0	1	0
b4429	46.962	7459.71	8120.18	6228.69	1	1	0	0
b4430	331.873	590.677	8685.76	754.392	1	0	0	0
b4431	4662.08	228658	386.675	588.346	1	0	0	0
b4432	67.018	5664.78	982.28	4559.25	1	0	0	0
b4433	71.1237	5806.35	902.242	5054.43	1	0	0	0
b4435	0	18.2683	348.805	57.8972	1	1	0	0
b4436	0	87.3536	1143.69	10388.3	1	1	0	0
b4437	329.415	1206.73	3909.72	17125.4	1	1	0	0
b4438	1937.84	2877.83	1101.57	5637.8	1	0	0	0
b4439	45.1643	8709.91	3089.2	1241.22	1	0	1	0
b4440	80.0558	9.35725	4913.2	2706.07	1	1	0	0
b4441	4612.91	34680.1	3401.9	52232.2	1	1	0	0
b4442	58.3379	782.455	19333.8	7220.61	1	1	1	1
b4443	5012.99	817.727	2244.6	73127.1	1	1	0	0
b4444	314.958	2726.62	155.559	645.521	1	1	1	0
b4445	72.0942	211.477	1169.57	1317.34	1	0	0	0
b4446	257.726	2625.32	8470.69	69708.8	1	0	0	0
b4447	1.5817	171.379	4098.21	62514.6	1	0	0	0
b4449	35.0533	30.046	40131.5	29833.1	1	1	0	0
b4450	121.659	336.686	7556.28	3291.62	1	0	1	0
b4451	141.322	6108.52	304.127	4459.17	1	0	1	0
b4452	47.5118	305.562	650.655	1746.01	1	0	0	0
b4454	119.211	592.494	4164.19	7056.04	1	0	1	0
b4456	465.556	380.212	5978.45	76016.4	1	0	0	0
b4457	345.186	1301.91	6600.42	13127.1	1	1	0	0
b4458	425.506	11362.7	372.485	3400.53	1	0	0	0
b4459	333.67	40406.5	1947.29	1481.45	1	0	0	0
b4577	5.46595	855.697	0	985.705	1	1	0	0
b4585	4119.94	35026.4	8641.96	50634.5	1	0	0	0
b4597	299.468	195.017	4726.03	1426.29	1	0	1	0
b4603	0	2.62523	150.374	83.2005	1	0	0	0
b4608	1.47764	48.1868	356.148	1699.59	0	0	0	0
b4609	1905.95	33300	24494	90383.8	1	1	0	0
b4611	271.592	2809.27	5471.04	61975.5	1	0	0	0
b4614	11.6173	32.589	933.354	1097.39	1	0	1	0
b4616	0	151.281	3310.38	1185.16	1	0	0	0
b4624	0	233.616	4409.83	9843.83	1	0	0	0
b4625	13.2987	35493.4	9437.93	10394.6	1	1	1	1
b4690	48.5624	3.19285	0	430.056	1	0	1	0
b4691	1.40376	1585.97	4905.94	52275.9	1	0	0	0
b4698	75.2529	131.532	5301.83	45294.9	1	0	1	0
b4699	935.528	137.662	782.937	402.25	1	0	1	0
b4700	9.68108	421.621	6300.14	5099.62	1	1	1	0
b4701	51.0457	912.864	1476.4	442.475	1	0	1	0
b4704	28.0751	12918.4	0	55.0591	0	0	0	0
b4707	26.8447	16.9437	41733.2	2177.8	1	1	0	0
b4712	0	55.5094	1956.67	9472.82	1	0	0	0
b4713	8.11811	280.393	1467.5	6856.52	1	0	0	0
